# Supplementary material for: Adiposity-Dependent Regulatory Effects on Multi-tissue Transcriptomes
Source: Am J Hum Genet. 2016 Sep 1;99(3):567–79. doi: 10.1016/j.ajhg.2016.07.001 (PMC5011064; doi:10.1016/j.ajhg.2016.07.001)
Supplement: Document S2. Tables S3 and S5–S7 [file mmc2.xlsx]

## Sheet: Table S3
Table S3: Comparison of GxBMI and main effect eQTLs of FDR5% significant interactions across all tissues investigated. Main effect columns list both the beta and p-value of the eQTL in each respective tissue. The enhancer and Promoter column detail the type of cell that enhancer/Promoter is thought to be active in based on ChromHMM-15 and the SNP (if not the lead SNP) in high LD (r > 0.8) that fa…
Gene	SNP	Chr	Allele Frequency	Meta_exon (Build 37)	Adipose GxBMI beta	Adipose GxBMI pvalue	Adipose GxBMI FDR corrected pvalue	Adipose main effect beta	Adipose main effect pvalue	LCL main effect beta	LCL main effect pvalue	Skin main effect beta	Skin main effect pvalue	Blood main effect beta	Blood main effect pvalue	Enhancer	Promoter	Binding motif	GERP	Skin GxBMI pvalue	Blood GxBMI pvalue	LCL GxBMI pvalue
CHURC1	rs7143432	chr14	0.784467	ENSG00000258289.2_65398856_65401913	0.026	1.97e-12	0.0496078	-0.765	6e-38	-0.762	4.02e-39	-0.846	3.89e-43	-0.737	9.56e-18	na	na	AP-3,GATA,HDAC2,HMGN3,hLTF,lMO2-COMPLEX	rs4902333	0.33	0.255	0.452
CAST	rs13160562	chr5	0.688178	ENSG00000153113.17_96104652_96106306	-0.032	3.91e-12	<0.01	-0.74	1.98e-43	-0.755	5.02e-49	-0.851	3.14e-56	-0.866	1.59e-32	Adipocyte enhancer	na	TATA	rs7063	0.28	0.288	0.66
CIDEA	rs7505859	chr18	0.616897	ENSG00000176194.12_12262824_12262968	-0.028	3.12e-11	0.02	-0.469	4.63e-16	NA	NA	-0.31	2.74e-07	NA	NA	Adipocyte ( rs56850047)	na	na	na	0.823	NA	NA
ZNF117	rs6948760	chr7	0.402532	ENSG00000152926.8_64450325_64451414	0.039	4.44e-11	<0.01	0.575	1.14e-27	0.376	9.8e-13	0.474	1.29e-17	0.481	2.94e-11	na	na	GATA,Smad3	na	0.72	0.92	0.97
ADH1A	rs1693457	chr4	0.183419	ENSG00000187758.3_100202972_100203763	0.034	5.87e-11	<0.01	-0.8931	2.85e-41	NA	NA	NA	NA	NA	NA	Adipocyte/Liver/Lung	na	bbx,hbp1,Pax-8,Sox	na	NA	NA	NA
RP11-71E19.1	rs1980140	chr3	0.785544	ENSG00000250934.1_126006856_126007260	-0.058	6.05e-11	<0.01	-0.8196	4.83e-42	NA	NA	NA	NA	NA	NA	Adipocyte + 5 other cells	na	na	rs73205039	NA	NA	NA
PEPD	rs10415555	chr19	0.811411	ENSG00000124299.7_33877855_33878387	-0.044	4.82e-10	0.02	-0.905	1.9e-45	-0.0062	0.926	-0.334	2.6e-06	-0.692	0.489	Adipocyte ( rs34258884)	na	na	rs12986227	0.71	0.91	0.638
PHACTR3	rs6070866	chr20	0.514323	ENSG00000087495.12_58418510_58420320	-0.052	7.22e-10	<0.01	-0.5435	9.59e-25	NA	NA	NA	NA	NA	NA	Brain	na	na	na	NA	NA	NA
ANXA5	rs2306420	chr4	0.713889	ENSG00000164111.9_122589110_122589682	0.022	1.37e-09	<0.01	0.5973	1.22e-26	0.403	1.29e-13	0.713	5.61e-37	0.478	1.34e-09	Adipocyte + 6 other cells	na	GATA,Pou3f2,Sox,Tef	rs13145977	0.58	0.508	0.5
SIK1	rs12482956	chr21	0.709962	ENSG00000142178.7_44845287_44845403	0.058	3e-09	0.0197802	0.117	0.0419	0.0392821	0.496	-0.0673	0.271	NA	NA	Blood	na	Inf	na	0.78	NA	0.36
HLA-DQB2	rs114370295	chr6	0.266568	ENSG00000232629.4_32726627_32726908	-0.05	3.5e-09	<0.01	-0.617	1.6e-26	-0.58	6.12e-24	-0.0029	0.96	NA	NA	na	na	na	na	0.81	NA	0.585
ERV3-1	rs11979998	chr7	0.517192	ENSG00000213462.4_64451187_64453792	0.032	8.4e-09	0.042	0.5141	2.36e-21	0.303	2.45e-08	0.315	5.17e-08	0.333	1.6e-05	Blood	na	na	na	0.32	0.034	0.0044
POU6F2	rs34792397	chr7	0.747154	ENSG00000106536.13_39503781_39508200	-0.041	9.98e-09	<0.01	0.8051	5.47e-46	NA	NA	NA	NA	NA	NA		rs36052669	Pou5f1	rs12674262	NA	NA	NA
IFNAR1	rs2834098	chr21	0.78125	ENSG00000142166.8_34721695_34721849	-0.047	1.38e-08	0.0144068	-0.1	0.1145	0.0902	0.145507	0.01	0.867	-0.01	0.87	Stem cells	na	HNF1,Pou2f2,Pou3f2	rs2834098	0.517	0.72	0.895
SCFD2	rs7687982	chr4	0.754462	ENSG00000184178.11_54139993_54140168	-0.059	1.52e-08	0.046	-0.0363	0.573908	-0.067	0.282759	0.01	0.874	0.1109	0.20009	aMSC (rs6857264)	na	HMG-IY,Pou1f1,Sox	rs6857264	0.777	0.679	0.27
SPAG17	rs9661038	chr1	0.637251	ENSG00000155761.9_118514403_118514670	0.043	2.77e-08	0.0145	0.0412	0.46691	NA	NA	NA	NA	NA	NA	na	na	TATA	na	NA	NA	NA

## Sheet: Table S5
Table S5: SNP rs3851570 influence on 53 genes in trans
Gene name	Chr	interaction beta	t_stat	p_value
ZNF423	chr16	0.06	7.29	8.23e-13
THBS2	chr6	0.068	6.621	7.02e-11
FBLN5	chr14	0.049	5.993	3.27e-09
SLC44A2	chr19	0.045	5.986	3.4e-09
NDRG1	chr8	0.052	5.919	5.03e-09
GPR124	chr8	0.052	5.858	7.15e-09
ACAA2	chr18	-0.048	-5.832	8.31e-09
TLN2	chr15	0.059	5.801	9.91e-09
A2M	chr12	0.046	5.78	1.12e-08
HSPG2	chr1	0.048	5.768	1.2e-08
NFE2L1	chr17	0.052	5.759	1.26e-08
AMOTL2	chr3	0.049	5.709	1.67e-08
MYLK	chr3	0.053	5.709	1.67e-08
SEC14L1	chr17	0.049	5.703	1.72e-08
ATP5F1	chr1	-0.055	-5.678	1.98e-08
ARID1B	chr6	0.059	5.668	2.09e-08
TGFBR2	chr3	0.053	5.668	2.1e-08
KIAA0195	chr17	0.054	5.646	2.37e-08
LRP1	chr12	0.049	5.613	2.85e-08
PLXND1	chr3	0.049	5.606	2.95e-08
COX6C	chr8	-0.048	-5.601	3.05e-08
PACS1	chr11	0.056	5.598	3.1e-08
COX7A2	chr6	-0.048	-5.596	3.13e-08
HIP1	chr7	0.051	5.593	3.17e-08
XXbac-B461K10.4	chr22	0.046	5.589	3.24e-08
MBNL2	chr13	0.05	5.587	3.29e-08
ANTXR1	chr2	0.059	5.563	3.76e-08
TTC28	chr22	0.054	5.551	4.01e-08
CALD1	chr7	0.044	5.546	4.13e-08
PUM2	chr2	0.052	5.545	4.13e-08
IMMT	chr2	-0.043	-5.544	4.17e-08
MAN1A1	chr6	0.052	5.506	5.14e-08
RFTN1	chr3	0.048	5.505	5.14e-08
SLC25A3	chr12	-0.05	-5.499	5.32e-08
FNDC3B	chr3	0.048	5.499	5.33e-08
KLF6	chr10	0.051	5.482	5.85e-08
LAMB2	chr3	0.047	5.467	6.34e-08
TPP1	chr11	0.052	5.465	6.41e-08
TRAM1	chr8	0.051	5.461	6.54e-08
MCM3	chr6	0.058	5.439	7.36e-08
COX6B1	chr19	-0.055	-5.436	7.47e-08
ZC3H7A	chr16	0.05	5.434	7.58e-08
AC007098.1	chr2	0.048	5.419	8.19e-08
TIMP2	chr17	0.046	5.419	8.21e-08
KANK2	chr19	0.054	5.414	8.41e-08
AC027323.1	chr5	0.047	5.414	8.43e-08
ESYT2	chr7	0.049	5.407	8.73e-08
LIMCH1	chr4	0.046	5.381	1.01e-07
PTPN21	chr14	0.05	5.38	1.01e-07
COL8A1	chr3	0.03	5.38	1.01e-07
RPRD1A	chr18	0.056	5.38	1.01e-07
CAPN3	chr15	0.054	5.374	1.04e-07
SMAD9	chr13	0.058	5.37	1.06e-07

## Sheet: Table S6
Table S6: Mediation analysis suggests ALG9 is local cis acting mediator
Gene name	Mediation score	sobels p-value	original interaction beta	adjusted interaction beta	original p-value	adjusted p-value
ZNF423	0.299615	0.000102951	0.0595921	0.0417374	8.23e-13	8.72e-08
THBS2	0.235548	0.00018084	0.0679609	0.0519528	7.02e-11	3.45e-07
FBLN5	0.336158	0.00111876	0.0488416	0.0324231	3.27e-09	3.58e-05
SLC44A2	0.403275	0.00178503	0.0453138	0.0270399	3.4e-09	0.000124584
NDRG1	0.386498	0.0022551	0.0523879	0.0321401	5.03e-09	0.000114686
GPR124	0.374558	0.00191894	0.0517659	0.0323765	7.15e-09	0.000112577
ACAA2	0.379505	0.002478	-0.0476102	-0.0295419	8.31e-09	0.000133213
TLN2	0.318795	0.00122399	0.0586398	0.0399458	9.91e-09	4.89e-05
A2M	0.317573	0.00152118	0.0463457	0.0316276	1.12e-08	5.13e-05
HSPG2	0.371106	0.00215543	0.0480837	0.0302395	1.2e-08	0.000140232
NFE2L1	0.415656	0.00493935	0.0516199	0.0301638	1.26e-08	0.000305625
AMOTL2	0.356666	0.00334809	0.0491667	0.0316306	1.67e-08	0.000130587
MYLK	0.279958	0.00144392	0.053224	0.0383236	1.67e-08	3.17e-05
SEC14L1	0.285908	0.00139076	0.0491749	0.0351154	1.72e-08	3.63e-05
ATP5F1	0.391056	0.00327949	-0.0553926	-0.033731	1.98e-08	0.000258129
ARID1B	0.3871	0.00279153	0.0589011	0.0361005	2.09e-08	0.000248458
TGFBR2	0.348262	0.00269045	0.0525825	0.03427	2.1e-08	0.000128027
KIAA0195	0.314985	0.000997236	0.0535395	0.0366753	2.37e-08	7.57e-05
LRP1	0.378786	0.00239051	0.0490324	0.0304596	2.85e-08	0.00025448
PLXND1	0.386648	0.00360138	0.0491417	0.0301412	2.95e-08	0.000295525
COX6C	0.458888	0.00591602	-0.0481012	-0.0260281	3.05e-08	0.000937132
PACS1	0.277217	0.000657069	0.056418	0.0407779	3.1e-08	4.39e-05
COX7A2	0.446869	0.00457604	-0.0478186	-0.02645	3.13e-08	0.000790613
HIP1	0.244393	0.00114179	0.0513741	0.0388186	3.17e-08	2.35e-05
XXbac-B461K10.4	0.388192	0.00367367	0.0460466	0.0281717	3.24e-08	0.000318301
MBNL2	0.364286	0.0026525	0.049912	0.0317297	3.29e-08	0.000215551
ANTXR1	0.273733	0.00119506	0.0589658	0.0428249	3.76e-08	4.62e-05
TTC28	0.314451	0.00125723	0.0538765	0.036935	4.01e-08	0.000101425
CALD1	0.337312	0.00302745	0.0440745	0.0292076	4.13e-08	0.00015395
PUM2	0.332869	0.00240287	0.0520885	0.0347499	4.13e-08	0.000142684
IMMT	0.434999	0.00608978	-0.0431566	-0.0243835	4.17e-08	0.000757854
MAN1A1	0.404299	0.0045763	0.0517596	0.0308333	5.14e-08	0.000521894
RFTN1	0.454081	0.00563719	0.0477382	0.0260612	5.14e-08	0.00111714
SLC25A3	0.389518	0.00390222	-0.0500482	-0.0305535	5.32e-08	0.000420073
FNDC3B	0.3055	0.00216812	0.0481612	0.0334479	5.33e-08	0.000101901
KLF6	0.434162	0.00843395	0.0506236	0.0286448	5.85e-08	0.000881561
LAMB2	0.39939	0.00491027	0.0470019	0.0282298	6.34e-08	0.000537467
TPP1	0.366832	0.00364078	0.0524341	0.0331996	6.41e-08	0.00032112
TRAM1	0.368951	0.00491883	0.0514384	0.0324601	6.54e-08	0.000335892
MCM3	0.248802	0.00124028	0.0581242	0.0436628	7.36e-08	4.37e-05
COX6B1	0.425822	0.00499449	-0.0550446	-0.0316054	7.47e-08	0.000875401
ZC3H7A	0.354541	0.00349715	0.0499205	0.0322216	7.58e-08	0.00028714
AC007098.1	0.212404	0.000738248	0.0475673	0.0374638	8.19e-08	2.31e-05
TIMP2	0.33591	0.00248346	0.0456453	0.0303126	8.21e-08	0.00022011
KANK2	0.42415	0.0051449	0.054399	0.0313257	8.41e-08	0.000904014
AC027323.1	0.285312	0.001374	0.0474341	0.0339005	8.43e-08	9.3e-05
ESYT2	0.427995	0.00533297	0.0490321	0.0280466	8.73e-08	0.000975065
LIMCH1	0.263455	0.00120142	0.0464731	0.0342295	1.01e-07	6.97e-05
PTPN21	0.422734	0.00721458	0.0501319	0.0289395	1.01e-07	0.000967042
COL8A1	0.379791	0.00310172	0.0303512	0.0188241	1.01e-07	0.000501304
RPRD1A	0.299088	0.00247938	0.0556176	0.0389831	1.01e-07	0.000132051
CAPN3	0.220518	0.00108934	0.0543346	0.0423529	1.04e-07	3.18e-05
SMAD9	0.272632	0.00132426	0.0575744	0.0418778	1.06e-07	8.52e-05

## Sheet: Table S7
Table S7: 127 GxBMI Genes and SNPs that are significant at a relaxed p-value threshold < 1 x 10-6
gene	chr	TSS	strand	gene_name	SNP	snp_pos	TSS distance	Effect allele	Other allele	meta exon	beta	p-value
CHURC1	chr14	65381079	+	ENSG00000258289	rs7143432	65379146	1933	A	C	ENSG00000258289.2_65398856_65401913	0.025602	1.97456e-12
CAST	chr5	95865525	+	ENSG00000153113	rs13160562	96111371	-245846	G	A	ENSG00000153113.17_96104652_96106306	-0.0321523	3.9082e-12
CIDEA	chr18	12254318	+	ENSG00000176194	rs7505859	12249702	4616	C	A	ENSG00000176194.12_12262824_12262968	-0.0281229	3.11669e-11
ZNF117	chr7	64467062	-	ENSG00000152926	rs6948760	65068587	-601525	T	G	ENSG00000152926.8_64450325_64451414	0.0385714	4.4447e-11
ADH1A	chr4	100212185	-	ENSG00000187758	rs1693457	100236762	-24577	C	T	ENSG00000187758.3_100202972_100203763	0.0338644	5.86807e-11
RP11-71E19.1	chr3	125985639	+	ENSG00000250934	rs1980140	126008778	-23139	A	G	ENSG00000250934.1_126006856_126007260	-0.0575032	6.04805e-11
PEPD	chr19	34012799	-	ENSG00000124299	rs10415555	34010189	2610	A	G	ENSG00000124299.7_33877855_33878387	-0.0444146	4.8225e-10
PHACTR3	chr20	58152564	+	ENSG00000087495	rs6070866	58190721	-38157	G	A	ENSG00000087495.12_58418510_58420320	-0.0515885	7.21509e-10
ANXA5	chr4	122618268	-	ENSG00000164111	rs2306420	122591475	26793	G	A	ENSG00000164111.9_122589110_122589682	0.022334	1.36843e-09
SIK1	chr21	44847008	-	ENSG00000142178	rs12482956	44508228	338780	A	G	ENSG00000142178.7_44845287_44845403	0.0581131	3.0012e-09
HLA-DQB2	chr6	32731311	-	ENSG00000232629	rs114370295	32677846	53465	T	C	ENSG00000232629.4_32726627_32726908	-0.0504871	3.4952e-09
ERV3-1	chr7	64467121	-	ENSG00000213462	rs11979998	65086722	-619601	C	G	ENSG00000213462.4_64451187_64453792	0.0318466	8.40455e-09
POU6F2	chr7	39017598	+	ENSG00000106536	rs34792397	39146331	-128733	G	A	ENSG00000106536.13_39503781_39508200	-0.0406536	9.98044e-09
IFNAR1	chr21	34696734	+	ENSG00000142166	rs2834098	34506306	190428	C	T	ENSG00000142166.8_34721695_34721849	-0.0471665	1.38196e-08
SCFD2	chr4	54232242	-	ENSG00000184178	rs7687982	54946504	-714262	A	G	ENSG00000184178.11_54139993_54140168	-0.0592119	1.52059e-08
ATP5E	chr20	57607437	-	ENSG00000124172	rs6070701	57621455	-14018	T	C	ENSG00000124172.5_57600522_57605484	-0.0307327	1.63377e-08
RAB23	chr6	57087078	-	ENSG00000112210	rs2109640	57153678	-66600	A	C	ENSG00000112210.6_57053581_57055398	-0.0346561	1.75924e-08
RBM6	chr3	49977440	+	ENSG00000004534	rs1076872	50329826	-352386	A	G	ENSG00000004534.9_50004631_50006181	0.0294305	1.88283e-08
SPAG17	chr1	118727846	-	ENSG00000155761	rs9661038	119146085	-418239	G	T	ENSG00000155761.9_118514403_118514670	0.043291	2.77444e-08
HLA-DQA2	chr6	32709119	+	ENSG00000237541	rs241434	32798789	-89670	C	T	ENSG00000237541.3_32713568_32713849	0.0628945	3.12798e-08
LTBP1	chr2	33172039	+	ENSG00000049323	rs13030608	33307894	-135855	C	T	ENSG00000049323.10_33540211_33540336	0.0470931	4.29172e-08
STT3B	chr3	31574130	+	ENSG00000163527	rs60808883	31498772	75358	T	C	ENSG00000163527.5_31677476_31679112	-0.0367674	4.81811e-08
SND1	chr7	127292234	+	ENSG00000197157	rs7785092	127949577	-657343	T	C	ENSG00000197157.5_127569241_127569382	0.0349935	5.5589e-08
PI4KB	chr1	151300191	-	ENSG00000143393	rs3002292	150988635	311556	C	A	ENSG00000143393.12_151299747_151300191	0.066712	6.18703e-08
HACL1	chr3	15643338	-	ENSG00000131373	rs1464171	16424008	-780670	C	A	ENSG00000131373.10_15616484_15616589	0.0506895	6.20298e-08
HABP4	chr9	99212483	+	ENSG00000130956	rs10820507	99148152	64331	A	G	ENSG00000130956.9_99252264_99253618	-0.033943	6.36984e-08
SLC7A8	chr14	23652883	-	ENSG00000092068	rs2145541	23368887	283996	C	T	ENSG00000092068.13_23598470_23599352	-0.04877	6.52665e-08
NDOR1	chr9	140100119	+	ENSG00000188566	rs2501568	140529037	-428918	T	A	ENSG00000188566.6_140108656_140108865	0.0652444	6.59769e-08
FADS2	chr11	61583728	+	ENSG00000134824	rs34685600	61870732	-287004	T	C	ENSG00000134824.8_61632624_61632791	0.0362703	8.09672e-08
ICAM3	chr19	10450345	-	ENSG00000076662	rs61451658	10451920	-1575	C	T	ENSG00000076662.4_10444454_10444735	-0.0377219	8.87545e-08
HSPG2	chr1	22263790	-	ENSG00000142798	rs12410718	21881018	382772	C	G	ENSG00000142798.11_22179193_22179325	0.0187301	8.9474e-08
PLEKHH2	chr2	43864412	+	ENSG00000152527	rs4952959	43225740	638672	A	G	ENSG00000152527.9_43965480_43965659	-0.0323573	9.21886e-08
MBTPS1	chr16	84150548	-	ENSG00000140943	rs2549175	83760508	390040	T	C	ENSG00000140943.10_84120963_84121065	-0.0401865	9.64537e-08
SKIV2L2	chr5	54603588	+	ENSG00000039123	rs161704	55206444	-602856	G	A	ENSG00000039123.11_54674955_54675023	0.0554204	9.89989e-08
FABP4	chr8	82395498	-	ENSG00000170323	rs75843534	82879275	-483777	T	C	ENSG00000170323.4_82390654_82391150	-0.0383784	1.02313e-07
ZNHIT6	chr1	86174116	-	ENSG00000117174	rs1750491	85226299	947817	T	C	ENSG00000117174.6_86123530_86123654	0.0582234	1.0648e-07
PLAT	chr8	42065242	-	ENSG00000104368	rs34060364	42471281	-406039	C	A	ENSG00000104368.13_42032236_42033669	0.0733234	1.06857e-07
ATAD2	chr8	124428590	-	ENSG00000156802	rs16899510	125295256	-866666	A	G	ENSG00000156802.8_124359332_124359646	-0.0645165	1.09288e-07
SMARCD2	chr17	61920351	-	ENSG00000108604	rs7219143	61008894	911457	A	C	ENSG00000108604.10_61911527_61911688	-0.0575058	1.12892e-07
ARL16	chr17	79650954	-	ENSG00000214087	rs12937453	79497036	153918	C	A	ENSG00000214087.3_79648250_79648909	0.0426964	1.1546e-07
GOLGA8A	chr15	34880704	-	ENSG00000175265	rs4924108	34955943	-75239	C	T	ENSG00000175265.12_34671265_34673814	-0.0483359	1.2287e-07
TPRG1L	chr1	3541566	+	ENSG00000158109	rs2493324	3386679	154887	G	A	ENSG00000158109.9_3544973_3546691	0.0433774	1.42062e-07
XXbac-BPG246D15.9	chr6	32806599	-	ENSG00000250264	rs3819721	32804798	1801	G	A	ENSG00000250264.1_32798044_32798217	-0.0443936	1.51228e-07
GAA	chr17	78075355	+	ENSG00000171298	17-78673474	78673474	-598119	G	A	ENSG00000171298.7_78092452_78092604	0.0399629	1.61656e-07
FAT1	chr4	187647876	-	ENSG00000083857	rs11930461	188590745	-942869	C	A	ENSG00000083857.8_187524057_187524188	-0.027238	1.92276e-07
USP39	chr2	85829979	+	ENSG00000168883	rs6733569	86822447	-992468	C	T	ENSG00000168883.14_85875053_85875139	-0.0386641	2.09742e-07
WDR86	chr7	151107813	-	ENSG00000187260	rs34812229	150764388	343425	G	T	ENSG00000187260.9_151106331_151107106	0.0408746	2.10973e-07
PLEKHM2	chr1	16010827	+	ENSG00000116786	rs486557	15616139	394688	G	A	ENSG00000116786.7_16042732_16042838	0.0442635	2.1785e-07
RABGGTB	chr1	76251879	+	ENSG00000137955	rs76613167	75926899	324980	C	G	ENSG00000137955.10_76257146_76257544	0.0468426	2.22634e-07
VARS	chr6	31763730	-	ENSG00000204394	rs114881836	30810326	953404	T	A	ENSG00000204394.8_31748647_31748715	-0.0387968	2.36495e-07
TYSND1	chr10	71906432	-	ENSG00000156521	rs4746060	72476784	-570352	C	T	ENSG00000156521.9_71897737_71899897	-0.0462828	2.44287e-07
COG7	chr16	23464501	-	ENSG00000168434	rs1946274	22759347	705154	C	T	ENSG00000168434.7_23404554_23404668	-0.0663003	2.55317e-07
ABCA1	chr9	107690518	-	ENSG00000165029	rs2472390	107596602	93916	T	C	ENSG00000165029.11_107547677_107547920	0.0278761	2.59247e-07
WISP2	chr20	43343485	+	ENSG00000064205	rs148428568	42827286	516199	A	T	ENSG00000064205.6_43352298_43353633	0.0272921	2.66765e-07
FASN	chr17	80056106	-	ENSG00000169710	rs11653879	80635345	-579239	C	T	ENSG00000169710.5_80036215_80037156	-0.0168184	2.90876e-07
MYH9	chr22	36784063	-	ENSG00000100345	rs9610474	36662386	121677	T	C	ENSG00000100345.14_36716265_36716408	0.0391501	2.93288e-07
GHITM	chr10	85899196	+	ENSG00000165678	rs11201352	86834672	-935476	T	A	ENSG00000165678.13_85912020_85913311	-0.0185863	2.98883e-07
C16orf89	chr16	5116111	-	ENSG00000153446	rs12921958	5944437	-828326	G	C	ENSG00000153446.9_5097879_5097965	0.0549518	3.01035e-07
FN1	chr2	216300895	-	ENSG00000115414	rs4673914	215739693	561202	C	T	ENSG00000115414.13_216259251_216259442	-0.020876	3.23798e-07
CIITA	chr16	10971039	+	ENSG00000179583	rs8052709	11020255	-49216	A	G	ENSG00000179583.11_11016264_11016347	-0.0590733	3.36799e-07
LENG8	chr19	54960065	+	ENSG00000167615	rs10426302	55211547	-251482	G	A	ENSG00000167615.11_54967504_54967644	0.0259806	3.37265e-07
C1orf115	chr1	220863187	+	ENSG00000162817	rs774132	220879857	-16670	T	C	ENSG00000162817.6_220869954_220872499	-0.0364776	3.54569e-07
YIPF1	chr1	54356407	-	ENSG00000058799	rs12746317	53844161	512246	G	A	ENSG00000058799.8_54348786_54348949	0.044981	3.81896e-07
SFT2D1	chr6	166756079	-	ENSG00000198818	rs7741165	165918005	838074	T	C	ENSG00000198818.5_166743649_166743735	0.0408535	3.99123e-07
EPS15	chr1	51985000	-	ENSG00000085832	rs11577254	51784587	200413	C	T	ENSG00000085832.12_51926616_51926822	-0.0681402	4.07116e-07
GRB10	chr7	50861159	-	ENSG00000106070	rs73344604	51825049	-963890	C	T	ENSG00000106070.12_50737419_50737560	0.0747482	4.08089e-07
UPP1	chr7	48128225	+	ENSG00000183696	rs9639996	48168352	-40127	A	G	ENSG00000183696.9_48128809_48129015	-0.0343605	4.08914e-07
SELP	chr1	169599380	-	ENSG00000174175	rs140855401	168648958	950422	C	A	ENSG00000174175.10_169578742_169578927	-0.0427198	4.12246e-07
SPARC	chr5	151066726	-	ENSG00000113140	rs13168551	150462638	604088	T	C	ENSG00000113140.6_151049225_151049345	0.0144502	4.29523e-07
SERPINF1	chr17	1665253	+	ENSG00000132386	rs2957924	1953037	-287784	A	C	ENSG00000132386.4_1674323_1674478	0.0398299	4.33332e-07
HLA-H	chr6	29855350	+	ENSG00000206341	rs145825529	29603512	251838	A	G	ENSG00000206341.6_29857484_29857600	-0.107277	4.35329e-07
SCUBE1	chr22	43739394	-	ENSG00000159307	rs5759291	43736392	3002	T	C	ENSG00000159307.12_43599229_43600155	-0.0460006	4.56519e-07
ACTN1	chr14	69446157	-	ENSG00000072110	rs10130694	69040078	406079	T	C	ENSG00000072110.9_69349175_69349309	0.025717	4.74096e-07
DIRC2	chr3	122513642	+	ENSG00000138463	3-121765134	121765134	748508	C	T	ENSG00000138463.8_122545647_122545912	-0.0756647	4.83358e-07
DIS3L	chr15	66585555	+	ENSG00000166938	rs899086	66418338	167217	G	A	ENSG00000166938.7_66624213_66624358	-0.0418728	4.87138e-07
SCUBE2	chr11	9159661	-	ENSG00000175356	rs10743099	9066476	93185	C	T	ENSG00000175356.8_9096028_9096162	0.0424274	4.94096e-07
ACO1	chr9	32384601	+	ENSG00000122729	rs706134	33345616	-961015	A	G	ENSG00000122729.11_32431717_32431841	0.0267247	5.03146e-07
UTP15	chr5	72861268	+	ENSG00000164338	rs115171889	72279560	581708	A	C	ENSG00000164338.5_72873681_72874241	-0.0763675	5.07294e-07
CD36	chr7	79998891	+	ENSG00000135218	rs2906199	79997946	945	A	C	ENSG00000135218.13_80253211_80253506	0.0607095	5.15712e-07
IRF8	chr16	85932409	+	ENSG00000140968	rs35615495	85997004	-64595	C	T	ENSG00000140968.4_85952023_85952409	0.0270858	5.27914e-07
COL4A2	chr13	110958159	+	ENSG00000134871	rs336231	110470332	487827	C	T	ENSG00000134871.12_111134863_111135006	-0.0285075	5.29113e-07
TAF1C	chr16	84220662	-	ENSG00000103168	rs6563998	84138953	81709	G	C	ENSG00000103168.11_84218457_84218595	-0.0787437	5.35958e-07
INTS1	chr7	1545489	-	ENSG00000164880	rs10267796	926077	619412	G	A	ENSG00000164880.11_1511207_1511397	-0.0376417	5.4387e-07
NXN	chr17	883010	-	ENSG00000167693	rs7210753	1310514	-427504	G	A	ENSG00000167693.11_882559_883010	0.0434458	5.73103e-07
SLC43A2	chr17	1532180	-	ENSG00000167703	rs7220186	2435464	-903284	T	C	ENSG00000167703.8_1486498_1486630	0.0421714	5.73209e-07
DTX1	chr12	113494514	+	ENSG00000135144	rs12821546	113421977	72537	A	C	ENSG00000135144.3_113534520_113535833	-0.0363042	5.87131e-07
TAP2	chr6	32806599	-	ENSG00000204267	rs3819721	32804798	1801	G	A	ENSG00000204267.8_32798044_32798583	-0.0413357	5.89907e-07
TRIP12	chr2	230787955	-	ENSG00000153827	rs73992965	231771202	-983247	A	G	ENSG00000153827.8_230723488_230724290	0.0241188	5.9258e-07
AAK1	chr2	69901481	-	ENSG00000115977	rs3771537	70038792	-137311	A	C	ENSG00000115977.13_69736363_69736625	0.0348321	6.17774e-07
ADAMTSL3	chr15	84322838	+	ENSG00000156218	rs2667385	83551313	771525	G	A	ENSG00000156218.7_84651025_84652096	-0.0278295	6.19106e-07
RPS27L	chr15	63450220	-	ENSG00000185088	rs139076858	64190323	-740103	T	C	ENSG00000185088.8_63445539_63447930	0.0533381	6.44862e-07
AC006276.1	chr19	44084790	+	ENSG00000234465	rs8108656	44214930	-130140	T	A	ENSG00000234465.3_44085364_44085516	0.0510488	6.49047e-07
CD46	chr1	207925402	+	ENSG00000117335	rs1853526	207854703	70699	G	A	ENSG00000117335.13_207966864_207968858	0.0183179	6.5932e-07
LARGE	chr22	34318829	-	ENSG00000133424	rs61517662	33706985	611844	T	C	ENSG00000133424.14_34315983_34316416	-0.0642529	6.59344e-07
ABCA5	chr17	67323323	-	ENSG00000154265	rs11652207	67303935	19388	T	G	ENSG00000154265.10_67246613_67246762	-0.0383966	6.63483e-07
MRPL43	chr10	102747272	-	ENSG00000055950	rs912477	102615168	132104	A	G	ENSG00000055950.12_102743512_102743574	0.0785301	6.8475e-07
ANAPC7	chr12	110841535	-	ENSG00000196510	rs117514387	110042391	799144	C	T	ENSG00000196510.6_110820648_110821070	0.075233	6.88045e-07
WDR3	chr1	118472343	+	ENSG00000065183	rs6692932	118941011	-468668	G	A	ENSG00000065183.10_118496630_118496722	0.0638483	7.08821e-07
ATPIF1	chr1	28562620	+	ENSG00000130770	rs4908343	27931698	630922	G	A	ENSG00000130770.12_28573100_28573417	-0.0591105	7.39071e-07
ITPR3	chr6	33588522	+	ENSG00000096433	rs7775537	33587260	1262	C	A	ENSG00000096433.5_33646416_33646616	-0.0532142	7.45401e-07
COL5A2	chr2	190044605	-	ENSG00000204262	rs6749559	189984869	59736	A	G	ENSG00000204262.6_189921492_189921752	-0.0695469	7.52742e-07
TBX3	chr12	115121969	-	ENSG00000135111	rs66524339	115576598	-454629	T	C	ENSG00000135111.9_115108059_115110107	0.0607681	7.63424e-07
GRB14	chr2	165478358	-	ENSG00000115290	rs9798198	166087939	-609581	C	T	ENSG00000115290.5_165353884_165354000	-0.0896163	7.6377e-07
STC2	chr5	172756506	-	ENSG00000113739	rs792757	172164724	591782	T	C	ENSG00000113739.6_172752837_172753013	0.0731041	7.89532e-07
DENND4A	chr15	66084631	-	ENSG00000174485	rs8025898	66812208	-727577	C	T	ENSG00000174485.8_65960263_65960461	-0.0531155	8.00833e-07
ARF3	chr12	49351334	-	ENSG00000134287	rs7316688	50240341	-889007	G	C	ENSG00000134287.4_49333780_49333890	-0.0314301	8.05625e-07
MCC	chr5	112824527	-	ENSG00000171444	rs72803252	112447787	376740	C	T	ENSG00000171444.12_112364631_112364753	0.0590212	8.14363e-07
PLOD1	chr1	11994262	+	ENSG00000083444	rs12731666	12524652	-530390	T	C	ENSG00000083444.10_12012680_12012792	0.0419004	8.30804e-07
PDCD6IP	chr3	33839844	+	ENSG00000170248	rs77436863	34546792	-706948	G	A	ENSG00000170248.8_33896110_33896821	-0.0834362	8.3153e-07
DIRC3	chr2	218621316	-	ENSG00000231672	rs1179691	217762183	859133	G	A	ENSG00000231672.2_218148742_218149586	-0.0372737	8.40026e-07
SPATA7	chr14	88851268	+	ENSG00000042317	rs113406033	89368087	-516819	G	C	ENSG00000042317.12_88882270_88883188	-0.0774613	8.42819e-07
ARFGEF2	chr20	47538275	+	ENSG00000124198	rs852368	46838979	699296	A	G	ENSG00000124198.7_47607577_47607735	0.0272058	8.53086e-07
C10orf76	chr10	103815950	-	ENSG00000120029	rs7918630	103043432	772518	C	T	ENSG00000120029.7_103605356_103607377	0.0320835	8.58009e-07
IQGAP1	chr15	90931450	+	ENSG00000140575	rs72748836	90102514	828936	T	G	ENSG00000140575.8_91017554_91018089	-0.0185515	8.65786e-07
DDX17	chr22	38903665	-	ENSG00000100201	22-39040451	39040451	-136786	A	C	ENSG00000100201.13_38890315_38890807	0.0147192	8.76284e-07
CCNT2	chr2	135675805	+	ENSG00000082258	rs1519308	134983908	691897	A	G	ENSG00000082258.8_135703671_135704035	-0.0439925	8.76823e-07
MTA2	chr11	62369312	-	ENSG00000149480	rs9943597	63325201	-955889	A	C	ENSG00000149480.2_62361731_62361879	0.0278857	8.81421e-07
TP53I11	chr11	44972840	-	ENSG00000175274	rs835745	44887757	85083	A	G	ENSG00000175274.11_44957935_44958903	-0.0358513	8.94655e-07
SLC9A8	chr20	48429250	+	ENSG00000197818	rs13038606	48990642	-561392	A	G	ENSG00000197818.7_48431545_48431981	-0.0907447	9.26559e-07
H1FX-AS1	chr3	129034235	+	ENSG00000206417	rs57322580	129257585	-223350	G	A	ENSG00000206417.4_129043024_129045068	0.063328	9.2731e-07
PLOD2	chr3	145881440	-	ENSG00000152952	rs6440413	145763979	117461	T	A	ENSG00000152952.7_145820542_145820639	-0.0205873	9.54142e-07
RINT1	chr7	105172532	+	ENSG00000135249	rs62481297	105707137	-534605	G	T	ENSG00000135249.3_105177012_105177196	0.0844495	9.58053e-07
LRPAP1	chr4	3534286	-	ENSG00000163956	rs2916426	4216680	-682394	G	A	ENSG00000163956.6_3521799_3521956	0.0326108	9.61418e-07
RSL1D1	chr16	11945442	-	ENSG00000171490	rs8045743	11842917	102525	C	T	ENSG00000171490.7_11945265_11945442	-0.0579878	9.68449e-07
TRAP1	chr16	3767565	-	ENSG00000126602	rs140423238	3499163	268402	A	T	ENSG00000126602.5_3715972_3716119	-0.0744723	9.70108e-07
RP11-438L7.3	chr12	8786963	+	ENSG00000255967	rs11045619	8627924	159039	A	C	ENSG00000255967.1_8786963_8788254	-0.0446184	9.76318e-07
RP11-290P14.2	chr1	245287752	-	ENSG00000223353	rs12566094	245051886	235866	G	A	ENSG00000223353.1_245286765_245287189	-0.0525879	9.99409e-07
